# Supplementary material for: Enhanced Lung Cancer Detection Using a Combined Ratio of Antigen–Autoantibody Immune Complexes against CYFRA 21-1 and p53
Source: Cancers (Basel). 2024 Jul 26;16(15):2661. doi: 10.3390/cancers16152661 (PMC11312164; doi:10.3390/cancers16152661)
Supplement: Supplementary file 1 [file cancers-16-02661-s001.zip]

Archive with 1 entries (1 files):
- cancers-3108113-supplementary.pdf
